# Supplementary material for: First Report on the Molecular Detection of Canine Astrovirus (CaAstV) in Dogs with Gastrointestinal Disease in Ecuador Using a Fast and Sensitive RT-qPCR Assay Based on SYBR Green®
Source: Vet Sci. 2024 Jul 4;11(7):303. doi: 10.3390/vetsci11070303 (PMC11281617; doi:10.3390/vetsci11070303)
Supplement: Supplementary file 1 [file vetsci-11-00303-s001.zip]

Archive with 1 entries (1 files):
- vetsci-3044381-supplementary.xlsx
