# Supplementary material for: First Report on the Molecular Detection of Canine Astrovirus (CaAstV) in Dogs with Gastrointestinal Disease in Ecuador Using a Fast and Sensitive RT-qPCR Assay Based on SYBR Green®
Source: Vet Sci. 2024 Jul 4;11(7):303. doi: 10.3390/vetsci11070303 (PMC11281617; doi:10.3390/vetsci11070303)
Supplement: Supplementary file 1 [file vetsci-11-00303-s001.zip › vetsci-3044381-supplementary.xlsx]

## Sheet: Hoja1
Sample (D)	Specie	Race	Age (months)	Range of Age (months) used in the study	Weight (Kg)	Gender	Vaccine (CPV-2)	Deworming	stool characteristics	Location	CPV-2 qPCR detection	CaAstV RT-qPCR detection
1	Canine	Mongrel	168	132-180	NI	Female	NO	NO	Black	Pichincha	Negative	Negative
2	Canine	Mongrel	3	3-12	NI	Male	NO	NO	Brown	Pichincha	Positive	Positive
3	Canine	Mongrel	168	132-180	NI	Female	NO	NO	Blood, Green	Pichincha	Positive	Positive
4	Canine	Mongrel	168	132-180	NI	Female	NO	NO	White	Pichincha	Positive	Positive
5	Canine	Pitbull	16	13-48	NI	Female	NO	NO	Yellow	Pichincha	Positive	Negative
6	Canine	Mongrel	4	3-12	NI	Male	NO	NO	Blood	Pichincha	Positive	Negative
7	Canine	Mongrel	180	132-180	NI	Female	NO	NO	Green , Yellow	Pichincha	Positive	Positive
8	Canine	Mongrel	180	132-180	NI	Female	NO	NO	Blood	Pichincha	Positive	Positive
9	Canine	Mongrel	6	3-12	NI	Female	NO	NO	Yellow	Pichincha	Positive	Positive
10	Canine	Mongrel	1	0-2	NI	NI	NO	NO	NI	Pichincha	Positive	Positive
11	Canine	Mongrel	18	13-48	NI	Male	NO	NO	Green	Pichincha	Positive	Positive
12	Canine	Mongrel	1	0-2	NI	NI	NO	NO	Green	Pichincha	Positive	Positive
13	Canine	Mongrel	1	0-2	NI	NI	NO	NO	Blood	Pichincha	Positive	Positive
14	Canine	Mongrel	1	0-2	NI	NI	NO	NO	Mucoid	Pichincha	Positive	Positive
15	Canine	Mongrel	1	0-2	NI	Male	NO	NO	NI	Pichincha	Positive	Positive
16	Canine	Mongrel	148	132-180	NI	Female	NO	NO	NI	Pichincha	Positive	Positive
17	Canine	Mongrel	1	0-2	NI	NI	NO	NO	NI	Pichincha	Positive	Positive
18	Canine	Mongrel	1	0-2	NI	NI	NO	NO	NI	Pichincha	Positive	Positive
19	Canine	Mongrel	1	0-2	NI	NI	NO	NO	Blood	Pichincha	Positive	Positive
20	Canine	Mongrel	1	0-2	NI	NI	NO	NO	NI	Pichincha	Positive	Positive
21	Canine	Pug	180	132-180	NI	Male	NO	NO	NI	Pichincha	Positive	Positive
22	Canine	Mongrel	1	0-2	NI	Female	NO	NO	NI	Pichincha	Positive	Positive
23	Canine	Mongrel	1	0-2	NI	Male	NO	NO	Blood	Pichincha	Positive	Positive
24	Canine	Mongrel	1	0-2	NI	NI	NO	NO	NI	Pichincha	Positive	Positive
25	Canine	Mongrel	1	0-2	NI	NI	NO	NO	NI	Pichincha	Positive	Positive
26	Canine	Mongrel	1	0-2	NI	NI	NO	NO	Mucoid, Blood	Pichincha	Positive	Positive
27	Canine	Mongrel	1	0-2	NI	NI	NO	NO	NI	Pichincha	Positive	Positive
28	Canine	Mongrel	1	0-2	NI	NI	NO	NO	NI	Pichincha	Positive	Positive
29	Canine	Mongrel	1	0-2	NI	NI	NO	NO	NI	Pichincha	Positive	Positive
30	Canine	Mongrel	1	0-2	NI	NI	NO	NO	NI	Pichincha	Positive	Positive
31	Canine	Mongrel	1	0-2	NI	NI	NO	NO	NI	Pichincha	Negative	Negative
32	Canine	Mongrel	1	0-2	NI	NI	NO	NO	NI	Pichincha	Negative	Negative
33	Canine	Mongrel	1	0-2	NI	NI	NO	NO	NI	Pichincha	Negative	Negative
34	Canine	Mongrel	1	0-2	NI	NI	NO	NO	NI	Pichincha	Negative	Negative
35	Canine	Mongrel	1	0-2	NI	NI	NO	NO	NI	Pichincha	Positive	Negative
36	Canine	Mongrel	1	0-2	NI	NI	NO	NO	Blood, Food remains	Pichincha	Positive	Positive
37	Canine	Mongrel	1	0-2	NI	NI	NO	NO	NI	Pichincha	Positive	Positive
38	Canine	Mongrel	1	0-2	NI	NI	NO	NO	NI	Pichincha	Positive	Positive
39	Canine	Mongrel	169	132-180	NI	Female	NO	NO	NI	Pichincha	Positive	Positive
40	Canine	Mongrel	4	3-12	NI	Male	NO	NO	NI	Pichincha	Positive	Positive
41	Canine	Mongrel	4	3-12	NI	Female	NO	NO	NI	Pichincha	Positive	Positive
42	Canine	Mongrel	4	3-12	NI	Female	NO	NO	NI	Pichincha	Positive	Positive
43	Canine	Mongrel	140	132-180	NI	Male	NO	NO	NI	Pichincha	Positive	Positive
44	Canine	teckel	54	54-96	NI	Female	NO	NO	NI	Pichincha	Positive	Positive
45	Canine	teckel	81	54-96	NI	Male	NO	NO	NI	Pichincha	Positive	Positive
46	Canine	Mongrel	1	0-2	NI	NI	NO	NO	NI	Pichincha	Positive	Positive
47	Canine	Mongrel	142	132-180	NI	Male	NO	NO	NI	Pichincha	Positive	Positive
48	Canine	Mongrel	160	132-180	NI	Female	NO	NO	NI	Pichincha	Positive	Positive
49	Canine	Mongrel	172	132-180	NI	Female	NO	NO	NI	Pichincha	Positive	Positive
50	Canine	Mongrel	180	132-180	NI	Male	NO	NO	NI	Pichincha	Positive	Positive
51	Canine	Mongrel	142	132-180	NI	Female	NO	NO	NI	Pichincha	Positive	Positive
52	Canine	Mongrel	62	54-96	NI	Female	NO	NO	NI	Pichincha	Positive	Positive
53	Canine	Mongrel	4	3-12	NI	Female	NO	NO	NI	Pichincha	Positive	Positive
54	Canine	Mongrel	180	132-180	NI	Female	NO	NO	NI	Pichincha	Positive	Positive
55	Canine	Mongrel	2	0-2	NI	NI	NO	NO	NI	Pichincha	Negative	Negative
56	Canine	Mongrel	2	0-2	NI	NI	NO	NO	NI	Pichincha	Positive	Negative
57	Canine	Mongrel	80	54-96	NI	Female	NO	NO	NI	Pichincha	Positive	Negative
58	Canine	Mongrel	1	0-2	NI	NI	NO	NO	NI	Pichincha	Positive	Positive
59	Canine	Mongrel	1	0-2	NI	NI	NO	NO	NI	Pichincha	Negative	Negative
60	Canine	Mongrel	1	0-2	NI	NI	NO	NO	NI	Pichincha	Negative	Negative
82	Canine	Mongrel	12	3-12	NI	Female	NO	NO	Blood	Pichincha	Positive	Negative
83	Canine	Mongrel	6	3-12	NI	Female	NO	NO	White	Pichincha	Positive	Negative
84	Canine	Mongrel	4	3-12	NI	Male	NO	NO	NI	Pichincha	Positive	Positive
85	Canine	Mongrel	4	3-12	NI	Male	NO	NO	NI	Pichincha	Negative	Negative
86	Canine	Mongrel	12	3-12	NI	Male	NO	NO	NI	Pichincha	Positive	Negative
87	Canine	Mongrel	6	3-12	NI	Male	NO	NO	NI	Pichincha	Positive	Negative
88	Canine	Mongrel	9	3-12	NI	Male	NO	NO	NI	Pichincha	Positive	Positive
89	Canine	Mongrel	6	3-12	NI	Male	NO	NO	Blood	Pichincha	Positive	Positive
90	Canine	Mongrel	8	3-12	NI	Male	NO	NO	NI	Pichincha	Positive	Positive
91	Canine	Mongrel	4	3-12	NI	Male	NO	NO	Green	Pichincha	Positive	Positive
92	Canine	Mongrel	6	3-12	NI	Male	NO	NO	NI	Pichincha	Positive	Positive
93	Canine	Mongrel	7	3-12	NI	Female	NO	NO	NI	Pichincha	Negative	Negative
94	Canine	Mongrel	4	3-12	NI	Male	NO	NO	Brown	Pichincha	Negative	Negative
95	Canine	Mongrel	8	3-12	NI	Female	NO	NO	NI	Pichincha	Positive	Positive
96	Canine	Mongrel	4	3-12	NI	Male	NO	NO	NI	Pichincha	Positive	Positive
97	Canine	Mongrel	9	3-12	NI	Male	NO	NO	NI	Pichincha	Positive	Positive
98	Canine	Mongrel	4	3-12	NI	Male	NO	NO	NI	Pichincha	Positive	Positive
99	Canine	Mongrel	6	3-12	NI	Male	NO	NO	NI	Pichincha	Positive	Positive
100	Canine	Mongrel	7	3-12	NI	Female	NO	NO	NI	Pichincha	Positive	Positive
101	Canine	Mongrel	4	3-12	NI	Male	NO	NO	NI	Pichincha	Positive	Positive
102	Canine	Mongrel	4	3-12	NI	Male	NO	NO	NI	Pichincha	Positive	Positive
103	Canine	Mongrel	4	3-12	NI	Male	NO	NO	NI	Pichincha	Positive	Positive
104	Canine	Mongrel	4	3-12	NI	Female	NO	NO	NI	Pichincha	Positive	Positive
105	Canine	Mongrel	180	132-180	NI	Female	NO	NO	NI	Pichincha	Positive	Positive
106	Canine	Mongrel	24	13-48	NI	Female	NO	NO	NI	Pichincha	Positive	Positive
107	Canine	Mongrel	24	13-48	NI	Female	NO	NO	NI	Pichincha	Positive	Positive
233	Canine	chiguagua	24	13-48	3	Male	NO	NO	Blood	Tulcan	Positive	Negative
234	Canine	miniature schnauzer	180	132-180	4	Male	NO	NO	Brown	Tulcan	Positive	Positive
235	Canine	Poodle	170	132-180	7	NI	NO	NO	Brown	Tulcan	Positive	Positive
236	Canine	Poodle	180	132-180	7	Male	NO	NO	Brown	Tulcan	Positive	Positive
237	Canine	Mongrel	160	132-180	10	Male	NO	NO	Yellow bright	Tulcan	Positive	Positive
238	Canine	cocker	24	13-48	9	Female	NO	NO	Blood	Tulcan	Positive	Negative
239	Canine	Shitzu	24	13-48	3	Male	NO	NO	Yellow bright	Tulcan	Positive	Positive
240	Canine	miniature schnauzer	13	13-48	7	Female	NO	NO	Blood	Tulcan	Positive	Negative
241	Canine	German shepherd	15	13-48	7	Male	NO	NO	Blood	Tulcan	Positive	Negative
242	Canine	Old english shep-dog	15	13-48	10	Female	NO	NO	Blood	Tulcan	Positive	Negative
243	Canine	Mongrel	10	3-12	5	Female	NO	NO	Brown	Tulcan	Positive	Positive
244	Canine	Poodle	4	3-12	2	Male	NO	NO	Blood	Tulcan	Positive	Negative
245	Canine	Poodle	8	3-12	4	Male	NO	NO	Blood	Tulcan	Positive	Negative
246	Canine	pinscher	3	3-12	1.5	Female	NO	NO	Brown	Tulcan	Positive	Positive
247	Canine	bulldog frances	180	132-180	3	Male	NO	NO	Yellow bright	Tulcan	Positive	Positive
248	Canine	pug	180	132-180	1.5	Male	NO	NO	Brown	Tulcan	Positive	Positive
249	Canine	pinscher	2	0-2	5	Female	NO	NO	Yellow bright	Tulcan	Positive	Positive
250	Canine	cocker	24	13-48	17	Male	NO	NO	Yellow bright	Tulcan	Positive	Positive
251	Canine	Mongrel	2	0-2	10	Female	NO	NO	Yellow bright	Tulcan	Positive	Positive
252	Canine	Labrador	12	3-12	30	Male	NO	NO	Yellow bright	Tulcan	Positive	Positive
253	Canine	Mongrel	8	3-12	3	Male	NO	NO	Blood	Tulcan	Positive	Negative
254	Canine	bulldog	2	0-2	20	Female	NO	NO	Brown	Tulcan	Positive	Positive
255	Canine	Poodle	2	0-2	2	Female	NO	NO	Brown	Tulcan	Positive	Positive
256	Canine	Pitbull	150	132-180	1	Female	NO	NO	Yellow bright	Tulcan	Positive	Positive
257	Canine	beagle	180	132-180	8	Male	NO	NO	Brown	Tulcan	Positive	Positive
258	Canine	american bulli	144	132-180	15	Male	NO	NO	Yellow bright	Tulcan	Positive	Positive
259	Canine	miniature schnauzer	24	13-48	NI	Female	NO	NO	Yellow bright	Tulcan	Positive	Positive
260	Canine	Mongrel	16	13-48	NI	Female	NO	NO	Yellow bright	Tulcan	Positive	Positive
261	Canine	pekines	169	132-180	6	Male	NO	NO	Yellow bright	Tulcan	Positive	Positive
262	Canine	pinscher	18	13-48	1.5	Female	NO	NO	Brown	Tulcan	Positive	Positive
263	Canine	pinscher	168	132-180	2	NI	NO	NO	Brown	Tulcan	Positive	Positive
264	Canine	German shepherd	6	3-12	15	Male	NO	NO	Brown	Tulcan	Positive	Positive
265	Canine	Mongrel	160	132-180	4	Male	NO	NO	Blood	Tulcan	Positive	Positive
266	Canine	maltes	169	132-180	3	Male	NO	NO	Brown	Tulcan	Positive	Positive
267	Canine	pekines	150	132-180	NI	NI	NO	NO	Brown	Tulcan	Positive	Positive
268	Canine	miniature schnauzer	136	132-180	5.5	Male	NO	NO	Brown	Tulcan	Positive	Positive
269	Canine	Mongrel	140	132-180	7	Female	NO	NO	Brown	Tulcan	Positive	Positive
270	Canine	Mongrel	160	132-180	5	Female	NO	NO	Brown	Tulcan	Positive	Positive
271	Canine	Mongrel	16	13-48	8	Female	NO	NO	Brown	Tulcan	Positive	Positive
272	Canine	Mongrel	27	13-48	6	Female	NO	NO	Brown	Tulcan	Positive	Positive
273	Canine	Golden Retriever	7	3-12	NI	Female	NO	NO	Yellow bright	Tulcan	Positive	Negative
274	Canine	Poodle	1.5	0-2	NI	Male	NO	NO	Yellow bright	Tulcan	Positive	Negative
275	Canine	Teckel	160	132-180	3	Male	NO	NO	Yellow bright	Tulcan	Positive	Positive
276	Canine	Poodle	15	13-48	NI	NI	NO	NO	Blood	Tulcan	Positive	Positive
277	Canine	Poodle	3	3-12	8	Male	NO	NO	Yellow bright	Tulcan	Positive	Positive
278	Canine	Mongrel	6	3-12	12	Female	NO	NO	Yellow bright	Tulcan	Positive	Positive
279	Canine	German shepherd	22	13-48	10	Female	NO	NO	Yellow bright	Tulcan	Positive	Positive
280	Canine	Pitbull	30	13-48	2	Female	YES	YES	Liquid, Yellow, Mucoid , Blood	Pichincha	Positive	Positive
281	Canine	Pitbull	3	3-12	NI	Female	NO	YES	Liquid, Yellow, Fetid	Pichincha	Positive	Positive
282	Canine	German shepherd	43	13-48	NI	Male	YES	YES	Liquid, Yellow	Pichincha	Positive	Positive
283	Canine	Bulldog	12	3-12	12	Female	YES	YES	Liquid, Green, Mucoid	Pichincha	Positive	Positive
284	Canine	Mongrel	156	132-180	1.5	Male	NO	NO	Liquid, Green, Mucoid	Pichincha	Positive	Positive
286	Canine	Bulldog	144	132-180	NI	Female	NO	NO	doughys, Brown, Mucoid	Pichincha	Positive	Negative
290	Canine	Mongrel	2	0-2	NI	Male	NO	YES	Liquid, Yellow and Green, Mucoid	Pichincha	Positive	Positive
291	Canine	Pitbull	2	0-2	NI	Female	NO	NO	Liquid, Yellow and Green	Pichincha	Positive	Positive
292	Canine	Doberman	2	0-2	NI	Male	YES	YES	Liquids, melenas, Fetids	Pichincha	Positive	Positive
293	Canine	Bulldog	2	0-2	NI	Female	YES	NO	Liquids, Yellow and Green , pintas de Blood	Pichincha	Positive	Positive
294	Canine	Mongrel	2	0-2	NI	Female	NO	NO	Liquids, Yellow, Fetids	Pichincha	Positive	Positive
364	Canine	Mongrel	2	0-2	NI	NI	NO	NO	Liquid	Pichincha	Positive	Positive
366	Canine	Mongrel	60	54-96	NI	NI	NO	NO	Liquid	Pichincha	Positive	Positive
369	Canine	Mongrel	40	54-96	NI	NI	NO	NO	Liquid	Pichincha	Positive	Positive
370	Canine	Mongrel	72	54-96	NI	NI	NO	NO	Yellow	Pichincha	Positive	Positive
371	Canine	Mongrel	84	54-96	NI	NI	NO	NO	Liquid	Pichincha	Positive	Positive
372	Canine	Mongrel	90	54-96	NI	NI	NO	NO	NI	Pichincha	Positive	Negative
377	Canine	Mongrel	62	54-96	NI	NI	NO	NO	Solid	Pichincha	Positive	Negative
380	Canine	Mongrel	62	54-96	NI	NI	NO	NO	Solid	Pichincha	Positive	Negative
381	Canine	Mongrel	62	54-96	NI	NI	NO	NO	Solid	Pichincha	Positive	Negative
382	Canine	Mongrel	62	54-96	NI	NI	NO	NO	Solid	Pichincha	Positive	Negative
383	Canine	Mongrel	62	54-96	NI	NI	NO	NO	Solid	Pichincha	Positive	Negative
384	Canine	Mongrel	62	54-96	NI	NI	NO	NO	Solid	Pichincha	Positive	Negative
385	Canine	Mongrel	62	54-96	NI	NI	NO	NO	doughy	Pichincha	Positive	Negative
386	Canine	Mongrel	62	54-96	NI	NI	NO	NO	doughy	Pichincha	Positive	Positive
387	Canine	Mongrel	62	54-96	NI	NI	NO	NO	doughy	Pichincha	Positive	Positive
388	Canine	Mongrel	62	54-96	NI	NI	NO	NO	Solid	Pichincha	Positive	Negative
389	Canine	Mongrel	62	54-96	NI	NI	NO	NO	Solid	Pichincha	Positive	Negative
390	Canine	Mongrel	62	54-96	NI	NI	NO	NO	doughy	Pichincha	Positive	Positive
391	Canine	Mongrel	62	54-96	NI	NI	NO	NO	Solid	Pichincha	Positive	Negative
392	Canine	Mongrel	62	54-96	NI	NI	NO	NO	Solid	Pichincha	Positive	Negative
393	Canine	Mongrel	62	54-96	NI	NI	NO	NO	doughy	Pichincha	Positive	Positive
394	Canine	Mongrel	62	54-96	NI	NI	NO	NO	Solid	Pichincha	Positive	Negative
395	Canine	Mongrel	62	54-96	NI	NI	NO	NO	doughy, Green	Pichincha	Positive	Positive
396	Canine	Mongrel	62	54-96	NI	NI	NO	NO	Solid	Pichincha	Negative	Negative
397	Canine	Mongrel	62	54-96	NI	NI	NO	NO	Solid	Pichincha	Negative	Negative
398	Canine	Mongrel	62	54-96	NI	NI	NO	NO	Solid	Pichincha	Negative	Negative
399	Canine	Mongrel	62	54-96	NI	NI	NO	NO	Solid	Pichincha	Negative	Negative
400	Canine	Mongrel	62	54-96	NI	NI	NO	NO	Solid	Pichincha	Negative	Negative
401	Canine	Mongrel	62	54-96	NI	NI	NO	NO	Solid	Pichincha	Negative	Negative
402	Canine	Mongrel	62	54-96	NI	NI	NO	NO	Solid	Pichincha	Negative	Negative
403	Canine	Mongrel	62	54-96	NI	NI	NO	NO	Solid	Pichincha	Negative	Negative
404	Canine	Mongrel	62	54-96	NI	NI	NO	NO	Solid	Pichincha	Negative	Negative
405	Canine	Mongrel	62	54-96	NI	NI	NO	NO	Solid	Pichincha	Negative	Negative
406	Canine	Mongrel	62	54-96	NI	NI	NO	NO	Solid	Pichincha	Negative	Negative
407	Canine	Mongrel	62	54-96	NI	NI	NO	NO	doughy	Pichincha	Positive	Positive
408	Canine	Mongrel	62	54-96	NI	NI	NO	NO	doughy	Pichincha	Positive	Positive
409	Canine	Mongrel	62	54-96	NI	NI	NO	NO	doughy	Pichincha	Positive	Positive
410	Canine	Mongrel	62	54-96	NI	NI	NO	NO	doughy	Pichincha	Positive	Positive
411	Canine	Mongrel	62	54-96	NI	NI	NO	NO	Solid	Pichincha	Positive	Negative
412	Canine	Mongrel	62	54-96	NI	NI	NO	NO	Solid	Pichincha	Positive	Negative
413	Canine	Mongrel	62	54-96	NI	NI	NO	NO	doughy	Pichincha	Positive	Positive
414	Canine	Mongrel	62	54-96	NI	NI	NO	NO	Solid	Pichincha	Positive	Negative
415	Canine	Mongrel	62	54-96	NI	NI	NO	NO	Solid	Pichincha	Positive	Negative
416	Canine	Mongrel	62	54-96	NI	NI	NO	NO	Solid	Pichincha	Positive	Negative
417	Canine	Mongrel	62	54-96	NI	NI	NO	NO	Solid	Pichincha	Positive	Positive
418	Canine	Mongrel	62	54-96	NI	NI	NO	NO	Solid	Pichincha	Positive	Negative
419	Canine	Mongrel	12	3-12	NI	NI	NO	NO	Solid	Pichincha	Positive	Negative
420	Canine	Mongrel	142	132-180	NI	NI	NO	NO	Solid	Pichincha	Positive	Negative
421	Canine	Mongrel	12	3-12	NI	NI	NO	NO	doughy, Green	Pichincha	Positive	Positive
422	Canine	Mongrel	12	3-12	NI	NI	NO	NO	Solid	Pichincha	Positive	Negative
423	Canine	Mongrel	12	3-12	NI	NI	NO	NO	Solid	Pichincha	Positive	Negative
424	Canine	Mongrel	12	3-12	NI	NI	NO	NO	Solid	Pichincha	Positive	Positive
425	Canine	Mongrel	3	3-12	NI	Male	NO	NO	Yellow bright	Imbabura	Positive	Negative
426	Canine	Mongrel	12	3-12	NI	Female	NO	NO	Yellow bright	Imbabura	Positive	Negative
427	Canine	Mongrel	3	3-12	NI	Female	NO	NO	Brown	Imbabura	Positive	Positive
428	Canine	Mongrel	12	3-12	NI	Male	NO	NO	Blood	Imbabura	Positive	Negative
429	Canine	Mongrel	12	3-12	NI	Male	NO	NO	Blood	Imbabura	Positive	Negative
430	Canine	Mongrel	24	13-48	NI	Male	NO	NO	Yellow bright	Imbabura	Positive	Negative
431	Canine	Mongrel	14	13-48	NI	Male	NO	NO	Blood	Imbabura	Positive	Negative
432	Canine	Mongrel	12	13-48	NI	Male	NO	NO	Blood	Imbabura	Positive	Negative
433	Canine	Mongrel	19	13-48	NI	Male	NO	NO	Blood	Imbabura	Positive	Negative
434	Canine	Mongrel	12	3-12	NI	Female	NO	NO	Brown	Imbabura	Positive	Negative
435	Canine	Mongrel	15	13-48	NI	Male	NO	NO	Blood	Imbabura	Negative	Negative
436	Canine	Mongrel	96	54-96	NI	Male	NO	NO	Yellow bright	Imbabura	Positive	Negative
437	Canine	Mongrel	48	13-48	NI	Male	NO	NO	Yellow bright	Imbabura	Negative	Negative
438	Canine	Mongrel	6	3-12	NI	Female	NO	NO	Blood	Imbabura	Positive	Negative
439	Canine	Mongrel	24	13-48	NI	Male	NO	NO	Yellow bright	Imbabura	Positive	Negative
440	Canine	Mongrel	3	3-12	NI	Female	NO	NO	Yellow bright	Imbabura	Positive	Negative
441	Canine	Mongrel	13	13-48	NI	Male	NO	NO	Yellow Green	Imbabura	Positive	Negative
442	Canine	Mongrel	5	3-12	NI	Male	NO	NO	Green	Imbabura	Positive	Negative
443	Canine	Mongrel	84	54-96	NI	Female	NO	NO	Yellow Green	Imbabura	Positive	Negative
444	Canine	Mongrel	3	3-12	NI	Female	NO	NO	Yellow bright	Imbabura	Positive	Negative
445	Canine	Mongrel	4	3-12	NI	Male	NO	NO	Green	Imbabura	Positive	Negative
446	Canine	Mongrel	12	3-12	NI	Male	NO	NO	Yellow bright	Imbabura	Negative	Negative
447	Canine	Mongrel	8	3-12	NI	Male	NO	NO	Yellow bright	Imbabura	Negative	Negative
448	Canine	Mongrel	12	3-12	NI	Male	NO	NO	Blood	Imbabura	Negative	Negative
449	Canine	Mongrel	3	3-12	NI	Male	NO	NO	Yellow bright	Imbabura	Negative	Negative
NI = Non-informed
